# Supplementary material for: Comparison of Acquired Activated Protein C Resistance, Using the CAT and ST-Genesia® Analysers and Three Thrombin Generation Methods, in APS and SLE Patients
Source: J Clin Med. 2021 Dec 23;11(1):69. doi: 10.3390/jcm11010069 (PMC8745056; doi:10.3390/jcm11010069)
Supplement: Supplementary file 1 [file jcm-11-00069-s001.zip]

Archive with 1 entries (1 files):
- jcm-1521780-supplementary.pdf
